# Supplementary material for: Genome-Wide Identification and Expression Analysis of the NAC Transcription Factor Family in Cassava
Source: PLoS One. 2015 Aug 28;10(8):e0136993. doi: 10.1371/journal.pone.0136993 (PMC4552662; doi:10.1371/journal.pone.0136993)
Supplement: S1 Table — (XLS) [file pone.0136993.s001.xls]

## Sheet: Sheet1
Table S1. Characteristics of MeNAC family in cassava
Gene name	Gene ID	Amino acids	MW(kDa)	PI
MeNAC1	KR605139	656	74.791	5.57
MeNAC2	KR605140	592	66.064	4.83
MeNAC3	KR605141	581	65.532	5.4
MeNAC4	KR605142	579	64.771	4.64
MeNAC5	KR605143	565	62.801	4.48
MeNAC6	KR605144	450	50.835	6.47
MeNAC7	KR605145	431	48.865	4.87
MeNAC8	KR605146	430	48.921	6.33
MeNAC9	KR605147	396	43.908	4.45
MeNAC10	KR605148	396	45.14	7.19
MeNAC11	KR605149	395	43.779	4.45
MeNAC12	KR605150	394	43.357	4.96
MeNAC13	KR605151	394	44.069	4.68
MeNAC14	KR605152	370	41.856	8.23
MeNAC15	KR605153	366	41.408	5.62
MeNAC16	KR605154	362	40.064	9.08
MeNAC17	KR605155	358	40.385	7.61
MeNAC18	KR605156	349	39.518	6.34
MeNAC19	KR605157	349	39.541	6.31
MeNAC20	KR605158	347	39.954	5.22
MeNAC21	KR605159	346	38.345	8.25
MeNAC22	KR605160	346	38.473	8.62
MeNAC23	KR605161	346	38.844	8.28
MeNAC24	KR605162	345	39.113	5.81
MeNAC25	KR605163	339	37.803	4.69
MeNAC26	KR605164	335	37.591	9.04
MeNAC27	KR605165	311	35.363	7.73
MeNAC28	KR605166	295	34.355	6.26
MeNAC29	KR605167	295	34.007	6.46
MeNAC30	KR605168	289	32.737	7.61
MeNAC31	KR605169	284	32.66	8.23
MeNAC32	KR605170	280	32.352	8.31
MeNAC33	KR605171	275	31.201	5.78
MeNAC34	KR605172	254	29.133	9.18
MeNAC35	KR605173	254	29.124	9.3
MeNAC36	KR605174	243	27.974	6.36
MeNAC37	KR605175	217	25.416	7.08
MeNAC38	KR605176	200	23.223	4.75
MeNAC39	KR605177	129	15.011	6.28
MeNAC40	KR605178	308	34.834	7.03
MeNAC41	KR605179	397	44.865	6.35
MeNAC42	KR605180	124	14.352	4.85
MeNAC43	KR605181	367	41.418	5.44
MeNAC44	KR605182	339	38.449	5.21
MeNAC45	KR605183	82	9.868	8.69
MeNAC46	KR605184	155	17.783	8.45
MeNAC47	KR605185	293	33.038	9.03
MeNAC48	KR605186	343	38.042	7.09
MeNAC49	KR605187	412	46.21	6.7
MeNAC50	KR605188	400	45.047	5.65
MeNAC51	KR605189	317	36.317	7.23
MeNAC52	KR605190	410	45.64	7.6
MeNAC53	KR605191	385	44.411	7.77
MeNAC54	KR605192	253	29.533	7.05
MeNAC55	KR605193	319	36.451	7.07
MeNAC56	KR605194	340	39.002	4.95
MeNAC57	KR605195	243	28.189	5.01
MeNAC58	KR605196	397	44.371	5.54
MeNAC59	KR605197	289	32.657	5.05
MeNAC60	KR605198	262	30.138	7.7
MeNAC61	KR605199	376	43.021	7.38
MeNAC62	KR605200	358	40.758	6.96
MeNAC63	KR605201	306	34.809	8.67
MeNAC64	KR605202	354	39.083	8.08
MeNAC65	KR605203	353	41.001	6.24
MeNAC66	KR605204	398	44.723	5.39
MeNAC67	KR605205	390	43.856	5.89
MeNAC68	KR605206	241	28.475	6.21
MeNAC69	KR605207	332	37.44	6.4
MeNAC70	KR605208	321	36.634	6.13
MeNAC71	KR605209	450	50.637	6.48
MeNAC72	KR605210	399	44.389	5.73
MeNAC73	KR605211	317	36.176	6.86
MeNAC74	KR605212	253	28.712	5.27
MeNAC75	KR605213	347	40.045	6.96
MeNAC76	KR605214	322	36.388	8.29
MeNAC77	KR605215	353	41.116	6.15
MeNAC78	KR605216	386	43.61	6.38
MeNAC79	KR605217	285	32.501	6.24
MeNAC80	KR605218	261	30.287	9.21
MeNAC81	KR605219	405	46.584	5.71
MeNAC82	KR605220	295	33.672	6.1
MeNAC83	KR605221	362	39.814	8.91
MeNAC84	KR605222	348	37.975	7.57
MeNAC85	KR605223	638	72.797	5.78
MeNAC86	KR605224	238	26.939	9.63
MeNAC87	KR605225	352	40.905	4.98
MeNAC88	KR605226	264	29.574	5.39
MeNAC89	KR605227	355	40.416	8.35
MeNAC90	KR605228	416	47.22	6.47
MeNAC91	KR605229	295	33.162	9.23
MeNAC92	KR605230	383	43.138	7.56
MeNAC93	KR605231	301	34.377	8.44
MeNAC94	KR605232	292	33.658	6.1
MeNAC95	KR605233	260	30.233	7.6
MeNAC96	KR605234	315	36.127	6.26
