# Supplementary material for: Genome-Wide Identification and Expression Analysis of the NAC Transcription Factor Family in Cassava
Source: PLoS One. 2015 Aug 28;10(8):e0136993. doi: 10.1371/journal.pone.0136993 (PMC4552662; doi:10.1371/journal.pone.0136993)
Supplement: S2 Table — (XLS) [file pone.0136993.s002.xls]

## Sheet: Sheet1
Table S2. The accession numbers of NACs in cassava and Arabidopsis
Gene name	Gene ID	Gene name	Gene ID
MeNAC1	KR605139	ANAC001	At1g01010.1
MeNAC2	KR605140	ANAC002	At1g01720.1
MeNAC3	KR605141	ANAC003	At1g02220.1
MeNAC4	KR605142	ANAC004	At1g02230.1
MeNAC5	KR605143	ANAC005	At1g02250.1
MeNAC6	KR605144	ANAC006	At1g03490.1
MeNAC7	KR605145	ANAC007	At1g12260.1
MeNAC8	KR605146	ANAC008	At1g25580.1
MeNAC9	KR605147	ANAC009	At1g26870.1
MeNAC10	KR605148	ANAC010	At1g28470.1
MeNAC11	KR605149	ANAC011	At1g32510.1
MeNAC12	KR605150	ANAC012	At1g32770.1
MeNAC13	KR605151	ANAC013	At1g32870.1
MeNAC14	KR605152	ANAC014	At1g33060.1
MeNAC15	KR605153	ANAC015	At1g33280.1
MeNAC16	KR605154	ANAC016	At1g34180.1
MeNAC17	KR605155	ANAC017	At1g34190.1
MeNAC18	KR605156	ANAC018	At1g52880.1
MeNAC19	KR605157	ANAC019	At1g52890.1
MeNAC20	KR605158	ANAC020	At1g54330.1
MeNAC21	KR605159	ANAC021	At1g56010.1
MeNAC22	KR605160	ANAC022	At1g56010.2
MeNAC23	KR605161	ANAC023	At1g60280.1
MeNAC24	KR605162	ANAC024	At1g60350.1
MeNAC25	KR605163	ANAC025	At1g61110.1
MeNAC26	KR605164	ANAC026	At1g62700.1
MeNAC27	KR605165	ANAC027	At1g64105.1
MeNAC28	KR605166	ANAC028	At1g65910.1
MeNAC29	KR605167	ANAC029	At1g69490.1
MeNAC30	KR605168	ANAC030	At1g71930.1
MeNAC31	KR605169	ANAC031	At1g76420.1
MeNAC32	KR605170	ANAC032	At1g77450.1
MeNAC33	KR605171	ANAC033	At1g79580.1
MeNAC34	KR605172	ANAC034	At2g02450.1
MeNAC35	KR605173	ANAC035	At2g02450.2
MeNAC36	KR605174	ANAC036	At2g17040.1
MeNAC37	KR605175	ANAC037	At2g18060.1
MeNAC38	KR605176	ANAC038	At2g24430.1
MeNAC39	KR605177	ANAC039	At2g24430.2
MeNAC40	KR605178	ANAC040	At2g27300.1
MeNAC41	KR605179	ANAC041	At2g33480.1
MeNAC42	KR605180	ANAC042	At2g43000.1
MeNAC43	KR605181	ANAC043	At2g46770.1
MeNAC44	KR605182	ANAC044	At3g01600.1
MeNAC45	KR605183	ANAC045	At3g03200.1
MeNAC46	KR605184	ANAC046	At3g04060.1
MeNAC47	KR605185	ANAC047	At3g04070.1
MeNAC48	KR605186	ANAC048	At3g04420.1
MeNAC49	KR605187	ANAC049	At3g04430.1
MeNAC50	KR605188	ANAC050	At3g10480.1
MeNAC51	KR605189	ANAC051	At3g10490.1
MeNAC52	KR605190	ANAC052	At3g10490.2
MeNAC53	KR605191	ANAC053	At3g10500.1
MeNAC54	KR605192	ANAC054	At3g15170.1
MeNAC55	KR605193	ANAC055	At3g15500.1
MeNAC56	KR605194	ANAC056	At3g15510.1
MeNAC57	KR605195	ANAC057	At3g17730.1
MeNAC58	KR605196	ANAC058	At3g18400.1
MeNAC59	KR605197	ANAC059	At3g29035.1
MeNAC60	KR605198	ANAC060	At3g44290.1
MeNAC61	KR605199	ANAC061	At3g44350.1
MeNAC62	KR605200	ANAC062	At3g49530.1
MeNAC63	KR605201	ANAC063	At3g55210.1
MeNAC64	KR605202	ANAC064	At3g56530.1
MeNAC65	KR605203	ANAC065	At3g56560.1
MeNAC66	KR605204	ANAC066	At3g61910.1
MeNAC67	KR605205	ANAC067	At4g01520.1
MeNAC68	KR605206	ANAC068	At4g01540.1
MeNAC69	KR605207	ANAC069	At4g01550.1
MeNAC70	KR605208	ANAC070	At4g10350.1
MeNAC71	KR605209	ANAC071	At4g17980.1
MeNAC72	KR605210	ANAC072	At4g27410.2
MeNAC73	KR605211	ANAC073	At4g28500.1
MeNAC74	KR605212	ANAC074	At4g28530.1
MeNAC75	KR605213	ANAC075	At4g29230.1
MeNAC76	KR605214	ANAC076	At4g36160.1
MeNAC77	KR605215	ANAC077	At5g04400.1
MeNAC78	KR605216	ANAC078	At5g04410.1
MeNAC79	KR605217	ANAC079	At5g07680.1
MeNAC80	KR605218	ANAC080	At5g07680.2
MeNAC81	KR605219	ANAC081	At5g08790.1
MeNAC82	KR605220	ANAC082	At5g09330.1
MeNAC83	KR605221	ANAC083	At5g13180.1
MeNAC84	KR605222	ANAC084	At5g14000.1
MeNAC85	KR605223	ANAC085	At5g14490.1
MeNAC86	KR605224	ANAC086	At5g17260.1
MeNAC87	KR605225	ANAC087	At5g18270.1
MeNAC88	KR605226	ANAC088	At5g18300.1
MeNAC89	KR605227	ANAC089	At5g22290.1
MeNAC90	KR605228	ANAC090	At5g22380.1
MeNAC91	KR605229	ANAC091	At5g24590.2
MeNAC92	KR605230	ANAC092	At5g39610.1
MeNAC93	KR605231	ANAC093	At5g39690.1
MeNAC94	KR605232	ANAC094	At5g39820.1
MeNAC95	KR605233	ANAC095	At5g41090.1
MeNAC96	KR605234	ANAC096	At5g46590.1
		ANAC097	At5g50820.1
		ANAC098	At5g53950.1
		ANAC099	At5g56620.1
		ANAC100	At5g61430.1
		ANAC101	At5g62380.1
		ANAC102	At5g63790.1
		ANAC103	At5g64060.1
		ANAC104	At5g64530.1
		ANAC105	At5g66300.1
