# Supplementary material for: Genome-Wide Identification and Expression Analysis of the NAC Transcription Factor Family in Cassava
Source: PLoS One. 2015 Aug 28;10(8):e0136993. doi: 10.1371/journal.pone.0136993 (PMC4552662; doi:10.1371/journal.pone.0136993)
Supplement: S3 Table — (XLSX) [file pone.0136993.s003.xlsx]

## Sheet: Sheet1
Table S3. Putative membrane-bound cassava NACs.
Gene name	Length (aa)	Transmembrane sequences	Exp number of AAs in TMHs	Exp number, first 60 Aas
MeNAC1	656	553-575; 634-655	41.1572	0
MeNAC2	592	564-586	21.1427	0.00054
MeNAC3	581	549-571	22.1983	0
MeNAC4	579	551-573	21.8257	0.00018
MeNAC88	264	242-261	21.1437	0
MeNAC92	383	345-367	20.9468	0.0018
