# Supplementary material for: Genome-Wide Identification and Expression Analysis of the NAC Transcription Factor Family in Cassava
Source: PLoS One. 2015 Aug 28;10(8):e0136993. doi: 10.1371/journal.pone.0136993 (PMC4552662; doi:10.1371/journal.pone.0136993)
Supplement: S4 Table — (XLS) [file pone.0136993.s004.xls]

## Sheet: Sheet1
	Table S4. Conserved amino acid motifs and annotation of MeCIPKs
	No.	E-value	Width	Sites	Consensous sequence	Annotation
	1	1.9E-2258	41	78	TG[ED][KN]EWYFF[SC]PRD[RK]KYP[NT]GxR[TP]NRATx[AS]G[YF]WKATG[KR]D[KR]P[IV]Y	NAC domain;No apical meristem (NAM) protein
	2	5.4E-1375	21	94	PPGFRFHPTDEEL[VIL]x[YHF]YLK[KR]K	NAC domain;No apical meristem (NAM) protein
	3	5.3E-1097	19	88	[RK]APKG[EI][KR]T[DN]W[VI]MHEYRLED	NAC domain;No apical meristem (NAM) protein
	4	9.4e-815	21	80	LD[IV]IAE[VL]D[LI][YN]K[CF][ED]PW[DE]LPEK[AS]	NAC domain
	5	2.2E-701	15	87	[NG][RK]L[IV]GM[KR]KTLVFY[KR]G	No
	6	3.4E-534	21	80	SPxK[DE][DE]WV[LV]CR[VI][FY]KKS[NG]SxKK	No
	7	6.2e-164	35	9	K[LPS]H[PA][LF]IDEFIPT[IL]EG[ED][NDK]GICYTHP[EQ][KN]LPG[VA][SKT][KR]DG[LS]	No
	8	1.9e-106	21	9	FFHRP[SI][KN]AY[TA]TGTRKRRK[VI][HQ]T	No
	9	6.6e-92	21	9	[ED]EK[ED]GE[LY]VVSK[IV]FYQ[TQ]Q[PK][RQ]Q[CD]	No
	10	9.1e-68	15	11	GE[TV]RWHKTGKT[RK]PV[FM]	No
	11	7.8e-65	21	7	NG[AE]QYGAPFKEEDW[DA]DDE[AY]EE	No
	12	1.3e-54	28	13	[NS][NI]V[ENQ][QN]NKS[GQ][LFV][TN]DW[RS]A[LF]D[KR][LF][VL]AS[QH]L[SN][GQ][DE]D	No
	13	1.1e-51	49	4	[AG][TFV]H[DEIM][ND][DS]QWE[TN][MV][RPQ]SIG[FL]PFSL[PT][SMV][NS][ILMV][GP]D[ADT]WK[PS]NL[PLV]WDS[PS][PS]C[PS][SI]EMS[ST][SNT][FY]S[TA]	No
	14	1.4e-38	29	4	EPPQ[VL]G[TN]ENDD[VI][VL]AMLA[IN]FSEESPFI[LP][TN][NE]	No
	15	2.4e-61	50	4	[VA][NE][FV]VSS[FV][IG]MSAP[VM]P[VI][NC][PQ]N[GN]S[VI]V[TR][NS]P[HY]VP[ED]GTC[IF]GS[TP][AY][LE][CV]PS[ED][MS][PN][ST][AT][SA][NV][IV][DA]	No
