# Supplementary material for: Genome-Wide Identification and Expression Analysis of the NAC Transcription Factor Family in Cassava
Source: PLoS One. 2015 Aug 28;10(8):e0136993. doi: 10.1371/journal.pone.0136993 (PMC4552662; doi:10.1371/journal.pone.0136993)
Supplement: S5 Table — (XLSX) [file pone.0136993.s005.xlsx]

## Sheet: Sheet1
Table S5. The expression data of the cassava NAC genes in different tissues
gene	Arg7_stem	Arg7_leaf	Arg7_storage root	W14_stem	W14_leaf	W14_storage_root
MeNAC17	1.17247	4.88628	7.21236	2.14522	5.42847	1.30325
MeNAC62	0.810089	0.083963	0	2.47236	1.1407	4.43454
MeNAC78	3.65915	1.21114	1.96436	0.517955	0.929077	6.54706
MeNAC69	0.440741	0.095949	0	0	0	0.340968
MeNAC76	0.836299	1.07333	0	0	0	0
MeNAC50	0.655163	0.0610199	0.0791882	0.0643736	0.0349654	0
MeNAC67	0.542968	0.138245	0.382494	0	0	0.113354
MeNAC40	0.453626	0.274928	0	0.389889	0.886034	0
MeNAC82	4.23542	0.327084	1.02933	1.86458	0.574175	9.13048
MeNAC94	9.13077	0.719828	7.11581	13.3816	1.1583	13.8527
MeNAC87	0.720502	0.105722	0	1.59195	0.979502	0.191226
MeNAC65	0.991099	0.261281	0	0.327032	0	1.12
MeNAC70	0.0920203	0.100304	0	0.979826	2.59647	0.185294
MeNAC96	0.18201	0.266959	0.11636	0	2.3418	0.573729
MeNAC19	1.19563	0.0498956	1.16059	1.66315	0	4.27771
MeNAC8	4.10864	0.285882	3.8135	0.72582	0.0462815	4.1262
MeNAC90	1.13042	0	0	0.341073	0	0.280235
MeNAC1	0.342386	0.0936327	0	0.427475	0.0866355	0.715245
MeNAC57	9.29511	0.804915	0.319053	1.74363	0.227988	1.26517
MeNAC5	55.6279	104.736	43.3615	19.1042	41.1113	24.7588
MeNAC9	12.653	12.4384	46.8865	11.1123	11.061	16.8627
MeNAC28	11.1101	102.787	40.7237	4.55067	125.9	62.5392
MeNAC37	1.47614	0.802763	40.545	0.111257	0	18.7664
MeNAC3	10.9602	11.8456	106.231	14.2196	12.3414	67.0996
MeNAC10	0.868561	19.3313	0.917289	0.0569481	2.71568	0.111018
MeNAC33	2.69941	1.52309	30.4609	0.629279	6.91874	4.83558
MeNAC74	1.3306	1.06944	5.19046	0.159137	1.86919	1.06547
MeNAC60	0.158108	0	0.353521	0	0.131264	0
MeNAC95	0	0.133639	1.55976	0.15769	0	0.244823
MeNAC21	13.9046	17.5804	2.06864	1.75127	23.5426	0.902336
MeNAC75	0.160527	0.0966883	0	0.416928	0.817624	0
MeNAC43	1.18931	0.0755137	0.527657	0	0.020822	0.250998
MeNAC22	1.02545	1.00662	0.693028	5.05631	1.04127	0.933141
MeNAC29	4.06075	10.0279	31.8466	9.86623	3.06139	44.1437
MeNAC35	32.5682	98.7661	7.26571	61.7188	201.241	44.8947
MeNAC86	8.47957	10.9406	35.2498	11.1076	5.39679	36.9321
MeNAC12	16.3758	30.1067	44.9691	10.8265	18.2511	8.94847
MeNAC38	49.6186	17.48	37.0374	12.8612	7.59109	16.8898
MeNAC58	0.341398	0.084713	0.356947	0.0890969	0.175019	0
MeNAC72	0.843851	0.5176	0.904223	0.239781	0.082327	0.78561
MeNAC7	8.23825	7.95863	8.37533	4.15636	1.79079	5.37323
MeNAC6	11.4644	6.79534	0.860674	4.03463	0.931674	5.82385
MeNAC27	9.48619	4.9658	0.71886	5.39117	2.51884	23.0228
MeNAC47	3.89764	0.471576	0.547237	4.14951	0.184022	13.5555
MeNAC91	2.7413	0.342603	0.130271	1.25684	0.111534	10.3141
MeNAC93	1.07278	14.38	0.113135	0.212755	9.47882	0.59253
MeNAC41	0.0455846	0.611439	0.104701	0	0.0761269	0
MeNAC66	0	0	0.096922	0	2.44936	0
MeNAC44	0.686093	0.507723	0.509371	1.50393	0.163671	0.682492
