# Supplementary material for: Genome-Wide Identification and Expression Analysis of the NAC Transcription Factor Family in Cassava
Source: PLoS One. 2015 Aug 28;10(8):e0136993. doi: 10.1371/journal.pone.0136993 (PMC4552662; doi:10.1371/journal.pone.0136993)
Supplement: S6 Table — (XLS) [file pone.0136993.s006.xls]

## Sheet: Sheet1
Table S6. The expression data (log2-based values) of the cassava NAC genes after drought treatment
gene	Arg7_Leaf	Arg7_Root	SC124_Leaf	SC124_Root	W14_Leaf	W14_Root
MeNAC17	0.546805	2.65624	1.29621	0.559411	-4.8797	-0.690697
MeNAC62	11.2221	2.91944	1.92493	0.989959	-12.5656	-0.411737
MeNAC78	1.146	0.701655	0.813941	-0.93625	-0.614062	3.73931
MeNAC64	3.40938	0	0	5.35854	0	0
MeNAC84	0	0	0	0	0	-7.8634
MeNAC69	0	-3.66279	-2.68543	-0.492835	-5.77028	11.587
MeNAC76	1.24043	-1.376	-0.412169	-0.809336	6.47258	10.56
MeNAC50	-1.80007	-1.43961	0.498639	0	2.01798	-1.51507
MeNAC67	1.14718	-8.32246	-3.56581	-1.2666	0	-8.10189
MeNAC40	0.474593	-3.56609	3.62222	-0.58476	-10.8246	2.81687
MeNAC82	-0.00683153	1.41575	2.4873	1.2347	-5.77087	3.11549
MeNAC94	4.05283	3.67092	2.35988	-0.593885	-3.71419	2.67659
MeNAC87	-5.16181	0.800642	-0.597779	0	-2.36253	0
MeNAC65	-0.671618	2.12378	7.36921	-1.15708	-6.53383	-0.0136358
MeNAC70	-2.40232	1.37547	-1.78677	-0.17116	-2.88885	8.22076
MeNAC96	-4.59751	-0.515101	6.62982	-2.22831	-1.61871	0.82953
MeNAC61	0	0	0	0	-5.51566	0
MeNAC19	-5.20664	-1.98048	5.37686	0	2.25006	-0.92194
MeNAC8	-4.93221	-2.70015	-4.92181	-2.0512	7.53877	-1.71496
MeNAC90	-5.09395	1.87305	0.888701	0.262538	5.11996	-1.51645
MeNAC1	-0.688309	-0.495144	-2.9054	-1.15128	0.842299	1.36992
MeNAC57	-9.96578	2.57651	-2.03791	0.437764	4.03371	0
MeNAC5	-0.535796	0.11586	-0.00568272	-0.161154	-0.0774368	0.817362
MeNAC13	0	0	0	0	0	-0.162435
MeNAC9	0	0	0	1.01001	13.1601	12.7546
MeNAC11	0	0	0	0	0	-12.6226
MeNAC28	-1.16034	0.158525	-3.51222	-0.224166	-0.843295	1.80354
MeNAC37	6.58696	-3.04688	0.756767	-0.126328	-0.998963	1.0936
MeNAC3	0.0494089	-0.658266	0.259894	-0.804349	-0.0329545	-2.61594
MeNAC10	-1.6151	-1.61014	-1.72248	6.64949	0.775761	0
MeNAC33	0	-2.15492	-2.36222	-0.332433	-6.13248	0.767802
MeNAC74	-5.93088	-7.6123	0.231351	0.112017	-5.58251	0.974746
MeNAC60	0	-7.67127	-5.6867	0	-1.90637	0
MeNAC80	0	0	0	0	0	0
MeNAC54	0	0	0	0	-6.20878	1.51358
MeNAC95	0	8.72213	0	-7.94199	0	6.06573
MeNAC21	1.0967	5.71223	0.60621	2.85217	-3.91316	-0.70108
MeNAC75	0.316995	-5.63556	7.03382	0	-2.72179	-6.25963
MeNAC43	0	-9.9278	0	7.29066	-5.50344	1.09145
MeNAC81	0	-6.41193	0	0	0	0
MeNAC22	8.36835	2.76265	7.43596	2.52227	-6.80689	1.37266
MeNAC29	-3.8547	-5.41995	-0.374737	0.464859	-4.60425	-3.01336
MeNAC35	-0.23045	0.745543	-1.45863	-0.54438	-0.276782	0.0121624
MeNAC86	-1.69855	-2.71614	-0.2684	-1.03986	-0.571596	0.59128
MeNAC12	0.340687	-0.517002	-0.534883	-0.433141	-0.00115769	0
MeNAC68	0.910912	-9.86301	0	-6.07999	0	0
MeNAC38	0.833108	2.29696	0.855234	0.17293	-2.4739	0.438341
MeNAC58	-6.06269	-5.19737	-1.20448	-2.46411	3.20654	1.09326
MeNAC72	-0.900491	-0.0558376	0.616917	-1.15636	-0.0778939	-1.08094
MeNAC7	0.232835	-2.30595	0.23701	-0.457052	1.35226	0.62974
MeNAC6	-11.2093	11.6625	11.1877	-0.774963	0.464998	1.41323
MeNAC27	0.123596	0.790471	-0.483039	-1.53757	0.945217	1.03781
MeNAC47	-5.53119	-1.57756	-1.52789	-2.15818	-0.301904	2.35061
MeNAC91	-1.08318	-0.583561	-5.38715	-1.27199	-0.873005	0.610914
MeNAC93	-8.8769	-1.19783	-0.55935	0.417101	9.03794	8.81147
MeNAC41	-1.90992	10.2039	9.18409	3.54021	-3.08358	8.62885
MeNAC66	1.9243	1.1252	0.112346	-0.160735	6.2215	0
MeNAC44	-8.94206	-0.0950088	-0.818307	5.36602	-0.0824795	-1.49344
