# Supplementary material for: Genome-Wide Identification and Expression Analysis of the NAC Transcription Factor Family in Cassava
Source: PLoS One. 2015 Aug 28;10(8):e0136993. doi: 10.1371/journal.pone.0136993 (PMC4552662; doi:10.1371/journal.pone.0136993)
Supplement: S7 Table — (XLS) [file pone.0136993.s007.xls]

## Sheet: Sheet1
Table S7. The expression data (log2-based values) of the cassava NAC genes after various stresses, ABA and H2O2 treatments
Treatment	Time	NAC9	NAC12	NAC22	NAC29	NAC35	NAC38	NAC57	NAC61	NAC64	NAC66	NAC80	NAC94
Cold	2h	-0.0505024	0.14449	0.175927	0.817681	-1.2044	0.47747	0.824084	0.0503833	-0.0190096	0.74198	0.784772	1.2683
Cold	6h	2.24189	-0.340368	1.68288	2.82264	-3.07364	1.895	4.38205	2.22126	2.21781	1.74546	2.62592	1.85556
Cold	3d	0.825501	-1.01546	0.971773	-0.370564	-2.9908	-0.971289	0.388035	1.17208	1.12747	-0.220362	0.294594	0.896838
Cold	14d	3.10154	-0.205414	2.13994	4.21093	-6.38926	-0.382457	1.54188	2.9905	2.50464	0.216523	1.64159	-0.2121
Cold	18d	1.46191	0.432478	1.39626	1.80476	-1.07552	0.190842	4.83249	2.04264	2.17927	2.76238	1.88683	0.230572
Cold	24d	0.836441	-1.01127	1.3944	2.97693	-0.410697	0.554707	2.57665	1.65753	1.30463	1.93395	1.78188	1.11425
NaCl	2h	0.66206	-0.964883	0.176323	0.817378	-0.591136	0.31306	0.149819	0.232157	0.87589	0.806134	0.795692	-0.0348105
NaCl	6h	0.132406	-1.23257	0.268039	1.11291	0.344294	-0.0264108	-0.0409718	0.0616103	0.131827	0.0529027	0.152028	-0.758965
NaCl	3d	1.23283	-0.188776	0.395754	1.43675	-1.58511	0.451478	1.34263	0.877744	0.250816	0.172078	0.726945	0.135338
NaCl	14d	-1.18705	0.739909	-0.217273	-1.02503	-1.88518	-0.518432	-2.59248	-1.70153	-1.79556	-0.790734	-2.18896	-1.6481
NaCl	18d	-1.06016	-1.30223	-0.814387	-0.538681	-0.633367	-1.66013	-1.82618	-0.160234	-0.114394	-0.803695	-1.64919	-0.623954
NaCl	24d	1.06768	-2.32597	0.420897	-0.740095	-0.742989	-0.602854	1.39644	0.931411	0.48133	1.60302	-0.454723	0.445472
Mannitol	2h	0.474389	-0.0173586	0.544604	-1.2477	0.778671	0.613749	-1.14532	1.0127	0.610284	0.0034871	-0.348519	-3.07838
Mannitol	5h	-0.227709	-1.74323	0.73939	0.4056	-0.0613303	1.16225	-1.0534	1.11804	1.66276	-0.607001	0.934456	-0.909716
Mannitol	15h	0.97914	0.0827707	0.651077	-0.776009	-1.37789	0.420585	-0.244651	1.45163	0.991354	-0.362622	-0.547995	-1.48746
Mannitol	48h	1.60641	-0.252123	1.28797	-0.55019	-0.233193	1.2823	0.560128	2.6123	1.70591	0.338179	0.40932	0.19857
Mannitol	R7d	1.33293	-0.117099	0.738552	-0.447977	-0.46347	1.7618	-0.627895	1.58274	1.58973	0.947995	0.9866	-0.604191
Mannitol	R14d	2.1952	-0.0333481	0.648972	2.59608	-1.75346	1.68074	2.65147	1.6307	2.08123	0.265233	1.67418	1.73807
ABA	2h	0.574547	-1.81573	-0.0941562	-0.0584579	-0.847544	-0.626536	-3.28997	0.553842	0.498506	-2.04871	-0.00919032	-0.0897278
ABA	6h	0.800206	-2.59623	0.525969	-1.38056	-0.492221	-2.99942	-2.43909	0.999733	0.991557	-1.71601	-0.28037	-2.7051
ABA	10h	-1.98467	-1.09493	-0.892526	-0.999135	-2.29293	-5.26923	-4.03647	-0.222263	-0.383755	-3.94564	-1.27502	-0.203435
ABA	24h	-1.08654	-0.243865	-0.060623	-0.430762	-3.14051	0.0197873	-2.32648	0.59365	0.498639	-2.22216	-0.297502	-3.07814
ABA	48h	-1.29262	-0.5199	-0.896469	-2.70557	0.501505	1.42631	-6.65544	-0.217994	-0.0703605	-2.11335	0.680774	-1.94809
ABA	72h	1.41035	1.39542	0.489029	2.21302	-0.00710108	2.53223	-1.91871	1.37902	1.25991	-0.683414	2.39731	2.37687
H2O2	2h	0.370053	-0.100824	-0.870466	-0.302386	0.779924	1.09013	0.182997	0.152417	0.0263752	0.563334	0.611408	-0.411733
H2O2	6h	1.28672	-0.908199	-0.410121	1.4491	-0.330919	1.15828	2.0786	0.9031	0.407679	1.38859	1.15849	1.43329
H2O2	10h	1.57345	-0.723539	0.124712	3.27242	-1.67549	2.16029	1.84651	1.88977	1.01575	1.83589	3.79911	3.34119
H2O2	24h	1.12692	-0.168982	-4.63093	-0.472409	-2.45087	1.2448	0.635662	2.16235	0.632389	2.02407	1.59602	1.03364
H2O2	48h	1.46161	-1.3681	-0.385469	1.40346	-1.45771	1.69712	1.94596	2.48301	2.01862	2.79669	1.69543	0.749071
H2O2	72h	2.87383	-0.283632	0.67286	2.18185	-0.870124	1.92693	2.304	2.63885	1.47918	1.99499	1.95436	1.11014
