# Supplementary material for: Genome-Wide Identification and Expression Analysis of the NAC Transcription Factor Family in Cassava
Source: PLoS One. 2015 Aug 28;10(8):e0136993. doi: 10.1371/journal.pone.0136993 (PMC4552662; doi:10.1371/journal.pone.0136993)
Supplement: S8 Table — (XLS) [file pone.0136993.s008.xls]

## Sheet: Sheet1
Table S8. Primers used in qRT-PCR analysis
Gene	Forward primers(5’-3’)	Reverse primers(5’-3’)
MeNAC9	AAAACTGCTGTATAGGGTCT	AGTGGCACGGTTCATT
MeNAC12	GAAGTAACGAGGAAGTG	TGGATAGTTGTATGGGT
MeNAC22	CCACTGGAACCGATAAA	GGATTCTAAGAGGCGATA
MeNAC29	TGTGGGTGACGGATTG	CTCGCTGTTCAGGACTT
MeNAC35	GATTTGCCAGGTGATT	TGCTAACAAGGCGATA
MeNAC38	CTCCTAAAAGAATCCGAAAA	ATCAAACAAAATGCAAAACC
MeNAC57	AGGAATGCGAGGACACC	GGAATGGGAACATCAGG
MeNAC61	GACTACTCTTCGGCTCTT	TCACTTCTTCCTCCTACAC
MeNAC64	ACTGGGCTGAGAACTAATA	TTGCCTTCAAGACGATA
MeNAC66	TAATCAAGGACCACAA	CACTAGCATAGGAGCA
MeNAC80	CTGCGGACATTTGGTAG	AGCGGTTCGTTAGATAGAG
MeNAC94	GAACAAATCGAGCTACG	ACACCCAATCCTCCTTA
